# Supplementary material for: A modified transfibular technique of ankle arthrodesis using partial fibular resection and onlay bone graft
Source: PLoS One. 2020 Oct 22;15(10):e0241141. doi: 10.1371/journal.pone.0241141 (PMC7580892; doi:10.1371/journal.pone.0241141)
Supplement: S1 Table — (XLSX) [file pone.0241141.s001.xlsx]

## Sheet: Sheet1
	Age (year)	Sex	Operation side	Body Mass Index (kg/m2)	Follow-up peroiod (months)	Diagnosis
Patient No. 1	68	Female	Left	34.14	16	Posttraumatic arthritis
Patient No. 2	60	Male	Right	24.38	22	Posttraumatic arthritis
Patient No. 3	62	Female	Right	23.28	30	Posttraumatic arthritis
Patient No. 4	71	Male	Right	25.61	17	Posttraumatic arthritis
Patient No. 5	59	Female	Left	28.4	15	Posttraumatic arthritis
Patient No. 6	78	Male	Left	26.27	12	Primary arthritis
Patient No. 7	67	Female	Right	25.14	27	Primary arthritis
Patient No. 8	81	Male	Right	23.53	26	Posttraumatic arthritis
Patient No. 9	76	Male	Right	27.25	14	Posttraumatic arthritis
Patient No. 10	71	Female	Left	24.45	16	Primary arthritis
Patient No. 11	71	Male	Left	23.55	16	Posttraumatic arthritis
Patient No. 12	66	Male	Right	24.24	12	Posttraumatic arthritis
Patient No. 13	68	Male	Right	23.36	12	Posttraumatic arthritis
Patient No. 14	61	Male	Right	27.6	14	Posttraumatic arthritis
Patient No. 15	70	Female	Left	24.09	32	Posttraumatic arthritis
Patient No. 16	83	Male	Right	25.95	14	Primary arthritis
Patient No. 17	58	Male	Left	28.41	29	Posttraumatic arthritis
Patient No. 18	73	Female	Right	36.81	19	Primary arthritis
Patient No. 19	75	Male	Left	27.21	12	Posttraumatic arthritis
Patient No. 20	70	Female	Right	28.01	14	Primary arthritis
Patient No. 21	68	Female	Right	26.69	14	Rheumatoid arthritis
Patient No. 22	73	Male	Right	34.49	13	Posttraumatic arthritis
Patient No. 23	77	Female	Left	29.68	12	Posttraumatic arthritis
Patient No. 24	58	Female	Left	23.84	14	Posttraumatic arthritis
Patient No. 25	61	Female	Right	24.98	14	Primary arthritis
Patient No. 26	69	Female	Left	28.3	12	Posttraumatic arthritis
Patient No. 27	58	Male	Left	23.52	19	Rheumatoid arthritis
