# Supplementary material for: A modified transfibular technique of ankle arthrodesis using partial fibular resection and onlay bone graft
Source: PLoS One. 2020 Oct 22;15(10):e0241141. doi: 10.1371/journal.pone.0241141 (PMC7580892; doi:10.1371/journal.pone.0241141)
Supplement: S2 Table — (XLSX) [file pone.0241141.s002.xlsx]

## Sheet: Sheet1
	Union state at postoperative 4 months*	Union state at postoperative 6 months	Union state at postoperative 12 months	Union state at final follow-up
Patient No. 1	Partial Union	Near complete union	Complete Union	Complete Union
Patient No. 2	Partial Union	Near complete union	Complete Union	Complete Union
Patient No. 3	Partial Union	Complete Union	Complete Union	Complete Union
Patient No. 4	Partial Union	Near complete union	Complete Union	Complete Union
Patient No. 5	Partial Union	Partial Union	Near complete union	Complete Union
Patient No. 6	Partial Union	Near complete union	Complete Union	Complete Union
Patient No. 7	Near complete union	Complete Union	Complete Union	Complete Union
Patient No. 8	Near complete union	Complete Union	Complete Union	Complete Union
Patient No. 9	Near complete union	Near complete union	Complete Union	Complete Union
Patient No. 10	Near complete union	Complete Union	Complete Union	Complete Union
Patient No. 11	Near complete union	Near complete union	Complete Union	Complete Union
Patient No. 12	Near complete union	Complete Union	Complete Union	Complete Union
Patient No. 13	Near complete union	Complete Union	Complete Union	Complete Union
Patient No. 14	Complete Union	Complete Union	Complete Union	Complete Union
Patient No. 15	Complete Union	Complete Union	Complete Union	Complete Union
Patient No. 16	Complete Union	Complete Union	Complete Union	Complete Union
Patient No. 17	Complete Union	Complete Union	Complete Union	Complete Union
Patient No. 18	Complete Union	Complete Union	Complete Union	Complete Union
Patient No. 19	Complete Union	Complete Union	Complete Union	Complete Union
Patient No. 20	Complete Union	Complete Union	Complete Union	Complete Union
Patient No. 21	Complete Union	Complete Union	Complete Union	Complete Union
Patient No. 22	Complete Union	Complete Union	Complete Union	Complete Union
Patient No. 23	Complete Union	Complete Union	Complete Union	Complete Union
Patient No. 24	Complete Union	Complete Union	Complete Union	Complete Union
Patient No. 25	Complete Union	Complete Union	Complete Union	Complete Union
Patient No. 26	Complete Union	Complete Union	Complete Union	Complete Union
Patient No. 27	Near complete union	Complete Union	Complete Union	Complete Union
*Union state was assessed on the basis of the computed tomography.
