# Supplementary material for: A modified transfibular technique of ankle arthrodesis using partial fibular resection and onlay bone graft
Source: PLoS One. 2020 Oct 22;15(10):e0241141. doi: 10.1371/journal.pone.0241141 (PMC7580892; doi:10.1371/journal.pone.0241141)
Supplement: S3 Table — (XLSX) [file pone.0241141.s003.xlsx]

## Sheet: Sheet1
	Preoperative coronal tibiotalar angle (degrees)	Postperative 6 months coronal tibiotalar angle (degrees)	Postperative 12 months coronal tibiotalar angle (degrees)	Final follow-up coronal tibiotalar angle (degrees)
Patient No. 1	83.51	89.57	89.5	89.6
Patient No. 2	70.66	89.26	89.34	89.68
Patient No. 3	89.38	88.42	88.11	88.21
Patient No. 4	65.54	88.91	88.66	89
Patient No. 5	71.54	89	88.03	88.65
Patient No. 6	89.27	89.58	89.8	89.8
Patient No. 7	105.25	88.09	89.25	89.65
Patient No. 8	88.43	89.47	89.56	89.19
Patient No. 9	71.29	88.59	89.39	89.12
Patient No. 10	74.76	88.99	88.37	89.82
Patient No. 11	79.49	89.22	89.13	88.41
Patient No. 12	95.4	88.96	89.27	89.27
Patient No. 13	80.89	89.88	89.26	89.26
Patient No. 14	89.08	89.71	89.3	89.67
Patient No. 15	81.26	88.99	88.98	89.05
Patient No. 16	87.03	89.58	88.51	89.02
Patient No. 17	77.29	88.66	89.79	89.57
Patient No. 18	71.77	88.76	88.49	88.03
Patient No. 19	57.33	84.32	84.5	84.5
Patient No. 20	83.54	88.14	89.9	89.31
Patient No. 21	74.59	89.99	89.56	89.11
Patient No. 22	104.68	87.45	87.66	88.1
Patient No. 23	83.61	89.22	89.95	89.95
Patient No. 24	82.83	86.27	88.72	88.01
Patient No. 25	70.1	89.33	88.54	88.31
Patient No. 26	103.39	94.4	90.3	90.3
Patient No. 27	88.97	88.75	89.72	88.9
